# Supplementary material for: Botulinum Neurotoxin Type A Directly Affects Sebocytes and Modulates Oleic Acid-Induced Lipogenesis
Source: Toxins (Basel). 2022 Oct 15;14(10):708. doi: 10.3390/toxins14100708 (PMC9609209; doi:10.3390/toxins14100708)
Supplement: Supplementary file 1 [file toxins-14-00708-s001.zip]

Archive with 1 entries (1 files):
- toxins-1896464-supplementary.pdf
